# Supplementary material for: Multi-Observer Study on Diagnostic Accuracy of Pediatric Renal Tumors Imaged with Higher-Harmonic-Generation Microscopy
Source: Cancers (Basel). 2025 May 18;17(10):1693. doi: 10.3390/cancers17101693 (PMC12109953; doi:10.3390/cancers17101693)
Supplement: Supplementary file 1 [file cancers-17-01693-s001.zip]

Archive with 1 entries (1 files):
- cancers-3575470-supplementary.pdf
